# Supplementary material for: Human degradation of tropical moist forests is greater than previously estimated
Source: Nature. 2024 Jul 3;631(8021):570–6. doi: 10.1038/s41586-024-07629-0 (PMC11254752; doi:10.1038/s41586-024-07629-0)
Supplement: Supplementary file 4 — Results in the form of a multi-tab Excel sheet of the Tukey post hoc tests related to ANOVA statistics presented in Figs. 2 and 3 and Extended Data Figs. 3 and 6. [file 41586_2024_7629_MOESM4_ESM.xlsx]

## Sheet: Fig2_ExtDataFig3_Tukey_RH98
Letters	Distance to edge	Continent	Type
o	10200	Americas	Undisturbed forest far from degraded forest
no	9000	Americas	Undisturbed forest far from degraded forest
n	8100	Americas	Undisturbed forest far from degraded forest
m	7200	Americas	Undisturbed forest far from degraded forest
m	6000	Americas	Undisturbed forest far from degraded forest
l	5100	Americas	Undisturbed forest far from degraded forest
k	4020	Americas	Undisturbed forest far from degraded forest
j	3120	Americas	Undisturbed forest far from degraded forest
i	2580	Americas	Undisturbed forest far from degraded forest
h	2040	Americas	Undisturbed forest far from degraded forest
g	1500	Americas	Undisturbed forest far from degraded forest
f	1020	Americas	Undisturbed forest far from degraded forest
e	720	Americas	Undisturbed forest far from degraded forest
d	420	Americas	Undisturbed forest far from degraded forest
c	240	Americas	Undisturbed forest far from degraded forest
b	120	Americas	Undisturbed forest far from degraded forest
a	60	Americas	Undisturbed forest far from degraded forest
k	2580	Africa	Undisturbed forest far from degraded forest
k	2040	Africa	Undisturbed forest far from degraded forest
jk	3120	Africa	Undisturbed forest far from degraded forest
ij	4020	Africa	Undisturbed forest far from degraded forest
hi	5100	Africa	Undisturbed forest far from degraded forest
hi	6000	Africa	Undisturbed forest far from degraded forest
h	1500	Africa	Undisturbed forest far from degraded forest
hi	7200	Africa	Undisturbed forest far from degraded forest
g	8100	Africa	Undisturbed forest far from degraded forest
g	1020	Africa	Undisturbed forest far from degraded forest
f	9000	Africa	Undisturbed forest far from degraded forest
ef	10200	Africa	Undisturbed forest far from degraded forest
e	720	Africa	Undisturbed forest far from degraded forest
d	420	Africa	Undisturbed forest far from degraded forest
c	240	Africa	Undisturbed forest far from degraded forest
b	120	Africa	Undisturbed forest far from degraded forest
a	60	Africa	Undisturbed forest far from degraded forest
o	9000	Asia	Undisturbed forest far from degraded forest
no	8100	Asia	Undisturbed forest far from degraded forest
mn	7200	Asia	Undisturbed forest far from degraded forest
lm	6000	Asia	Undisturbed forest far from degraded forest
klmn	10200	Asia	Undisturbed forest far from degraded forest
l	5100	Asia	Undisturbed forest far from degraded forest
jk	4020	Asia	Undisturbed forest far from degraded forest
ij	3120	Asia	Undisturbed forest far from degraded forest
hi	2580	Asia	Undisturbed forest far from degraded forest
h	2040	Asia	Undisturbed forest far from degraded forest
g	1500	Asia	Undisturbed forest far from degraded forest
f	1020	Asia	Undisturbed forest far from degraded forest
e	720	Asia	Undisturbed forest far from degraded forest
d	420	Asia	Undisturbed forest far from degraded forest
c	240	Asia	Undisturbed forest far from degraded forest
b	120	Asia	Undisturbed forest far from degraded forest
a	60	Asia	Undisturbed forest far from degraded forest

## Sheet: Fig2_ExtDataFig3_Tukey_RH50
Letters	Distance to edge	Continent	Type
p	10200	Americas	Undisturbed forest far from degraded forest
op	9000	Americas	Undisturbed forest far from degraded forest
o	8100	Americas	Undisturbed forest far from degraded forest
n	7200	Americas	Undisturbed forest far from degraded forest
m	6000	Americas	Undisturbed forest far from degraded forest
l	5100	Americas	Undisturbed forest far from degraded forest
k	4020	Americas	Undisturbed forest far from degraded forest
j	3120	Americas	Undisturbed forest far from degraded forest
i	2580	Americas	Undisturbed forest far from degraded forest
h	2040	Americas	Undisturbed forest far from degraded forest
g	1500	Americas	Undisturbed forest far from degraded forest
f	1020	Americas	Undisturbed forest far from degraded forest
e	720	Americas	Undisturbed forest far from degraded forest
d	420	Americas	Undisturbed forest far from degraded forest
c	240	Americas	Undisturbed forest far from degraded forest
b	120	Americas	Undisturbed forest far from degraded forest
a	60	Americas	Undisturbed forest far from degraded forest
j	7200	Africa	Undisturbed forest far from degraded forest
ij	8100	Africa	Undisturbed forest far from degraded forest
ij	6000	Africa	Undisturbed forest far from degraded forest
ij	2580	Africa	Undisturbed forest far from degraded forest
ij	3120	Africa	Undisturbed forest far from degraded forest
i	5100	Africa	Undisturbed forest far from degraded forest
i	2040	Africa	Undisturbed forest far from degraded forest
ghij	9000	Africa	Undisturbed forest far from degraded forest
hi	4020	Africa	Undisturbed forest far from degraded forest
gh	10200	Africa	Undisturbed forest far from degraded forest
g	1500	Africa	Undisturbed forest far from degraded forest
f	1020	Africa	Undisturbed forest far from degraded forest
e	720	Africa	Undisturbed forest far from degraded forest
d	420	Africa	Undisturbed forest far from degraded forest
c	240	Africa	Undisturbed forest far from degraded forest
b	120	Africa	Undisturbed forest far from degraded forest
a	60	Africa	Undisturbed forest far from degraded forest
o	9000	Asia	Undisturbed forest far from degraded forest
no	10200	Asia	Undisturbed forest far from degraded forest
mn	8100	Asia	Undisturbed forest far from degraded forest
lm	7200	Asia	Undisturbed forest far from degraded forest
kl	6000	Asia	Undisturbed forest far from degraded forest
k	5100	Asia	Undisturbed forest far from degraded forest
j	4020	Asia	Undisturbed forest far from degraded forest
i	3120	Asia	Undisturbed forest far from degraded forest
i	2580	Asia	Undisturbed forest far from degraded forest
h	2040	Asia	Undisturbed forest far from degraded forest
g	1500	Asia	Undisturbed forest far from degraded forest
f	1020	Asia	Undisturbed forest far from degraded forest
e	720	Asia	Undisturbed forest far from degraded forest
d	420	Asia	Undisturbed forest far from degraded forest
c	240	Asia	Undisturbed forest far from degraded forest
b	120	Asia	Undisturbed forest far from degraded forest
a	60	Asia	Undisturbed forest far from degraded forest

## Sheet: Fig2_ExtDataFig3_Tukey_AGBD
Letters	Distance to edge	Continent	Type
n	9000	Americas	Undisturbed forest far from degraded forest
n	8100	Americas	Undisturbed forest far from degraded forest
n	10200	Americas	Undisturbed forest far from degraded forest
n	7200	Americas	Undisturbed forest far from degraded forest
m	6000	Americas	Undisturbed forest far from degraded forest
l	5100	Americas	Undisturbed forest far from degraded forest
k	4020	Americas	Undisturbed forest far from degraded forest
j	3120	Americas	Undisturbed forest far from degraded forest
i	2580	Americas	Undisturbed forest far from degraded forest
h	2040	Americas	Undisturbed forest far from degraded forest
g	1500	Americas	Undisturbed forest far from degraded forest
f	1020	Americas	Undisturbed forest far from degraded forest
e	720	Americas	Undisturbed forest far from degraded forest
d	420	Americas	Undisturbed forest far from degraded forest
c	240	Americas	Undisturbed forest far from degraded forest
b	120	Americas	Undisturbed forest far from degraded forest
a	60	Americas	Undisturbed forest far from degraded forest
k	9000	Africa	Undisturbed forest far from degraded forest
k	7200	Africa	Undisturbed forest far from degraded forest
k	8100	Africa	Undisturbed forest far from degraded forest
k	10200	Africa	Undisturbed forest far from degraded forest
jk	6000	Africa	Undisturbed forest far from degraded forest
j	5100	Africa	Undisturbed forest far from degraded forest
ij	2580	Africa	Undisturbed forest far from degraded forest
hi	3120	Africa	Undisturbed forest far from degraded forest
h	4020	Africa	Undisturbed forest far from degraded forest
h	2040	Africa	Undisturbed forest far from degraded forest
g	1500	Africa	Undisturbed forest far from degraded forest
f	1020	Africa	Undisturbed forest far from degraded forest
e	720	Africa	Undisturbed forest far from degraded forest
d	420	Africa	Undisturbed forest far from degraded forest
c	240	Africa	Undisturbed forest far from degraded forest
b	120	Africa	Undisturbed forest far from degraded forest
a	60	Africa	Undisturbed forest far from degraded forest
o	8100	Asia	Undisturbed forest far from degraded forest
no	9000	Asia	Undisturbed forest far from degraded forest
m	7200	Asia	Undisturbed forest far from degraded forest
lmn	10200	Asia	Undisturbed forest far from degraded forest
l	6000	Asia	Undisturbed forest far from degraded forest
k	5100	Asia	Undisturbed forest far from degraded forest
j	4020	Asia	Undisturbed forest far from degraded forest
i	2580	Asia	Undisturbed forest far from degraded forest
i	3120	Asia	Undisturbed forest far from degraded forest
h	2040	Asia	Undisturbed forest far from degraded forest
g	1500	Asia	Undisturbed forest far from degraded forest
f	1020	Asia	Undisturbed forest far from degraded forest
e	720	Asia	Undisturbed forest far from degraded forest
d	420	Asia	Undisturbed forest far from degraded forest
c	240	Asia	Undisturbed forest far from degraded forest
b	120	Asia	Undisturbed forest far from degraded forest
a	60	Asia	Undisturbed forest far from degraded forest

## Sheet: Fig3_ExtDataFig6_Tukey_RH98
Letters	years	Continent	Type
o	30	Americas	Regrowth
o	20	Americas	Regrowth
o	28	Americas	Regrowth
n	29	Americas	Regrowth
n	10	Americas	Regrowth
mn	24	Americas	Regrowth
lmn	22	Americas	Regrowth
klmn	23	Americas	Regrowth
klm	9	Americas	Regrowth
jklm	15	Americas	Regrowth
ijklm	27	Americas	Regrowth
ijkl	14	Americas	Regrowth
ijk	26	Americas	Regrowth
ij	25	Americas	Regrowth
ij	18	Americas	Regrowth
hi	13	Americas	Regrowth
hi	19	Americas	Regrowth
hi	12	Americas	Regrowth
gh	11	Americas	Regrowth
efgh	21	Americas	Regrowth
fg	5	Americas	Regrowth
ef	17	Americas	Regrowth
e	7	Americas	Regrowth
de	8	Americas	Regrowth
d	16	Americas	Regrowth
c	4	Americas	Regrowth
c	6	Americas	Regrowth
b	3	Americas	Regrowth
b	2	Americas	Regrowth
a	1	Americas	Regrowth
l	30	Africa	Regrowth
kl	29	Africa	Regrowth
jkl	28	Africa	Regrowth
cdefghijk	15	Africa	Regrowth
i	12	Africa	Regrowth
hi	13	Africa	Regrowth
i	11	Africa	Regrowth
cdefghij	14	Africa	Regrowth
fghi	6	Africa	Regrowth
ghi	16	Africa	Regrowth
efghi	18	Africa	Regrowth
bcdefghi	10	Africa	Regrowth
abcdefghi	19	Africa	Regrowth
abcdefghi	23	Africa	Regrowth
defg	4	Africa	Regrowth
defgh	17	Africa	Regrowth
cdef	5	Africa	Regrowth
abcdefghi	21	Africa	Regrowth
abcdefghi	20	Africa	Regrowth
abcde	8	Africa	Regrowth
abc	1	Africa	Regrowth
abcdef	9	Africa	Regrowth
ab	2	Africa	Regrowth
abcd	7	Africa	Regrowth
a	3	Africa	Regrowth
m	24	Asia	Regrowth
hijklm	27	Asia	Regrowth
hijklm	26	Asia	Regrowth
lm	21	Asia	Regrowth
ghijklm	22	Asia	Regrowth
jkl	20	Asia	Regrowth
ghijklm	23	Asia	Regrowth
kl	13	Asia	Regrowth
ijkl	14	Asia	Regrowth
ghijkl	15	Asia	Regrowth
ghij	19	Asia	Regrowth
ghi	12	Asia	Regrowth
gh	16	Asia	Regrowth
fghijk	30	Asia	Regrowth
g	18	Asia	Regrowth
g	11	Asia	Regrowth
ef	17	Asia	Regrowth
ef	9	Asia	Regrowth
ef	10	Asia	Regrowth
ef	8	Asia	Regrowth
de	7	Asia	Regrowth
abcdefghijkl	25	Asia	Regrowth
d	6	Asia	Regrowth
c	1	Asia	Regrowth
bc	5	Asia	Regrowth
abcdefghijkl	28	Asia	Regrowth
b	3	Asia	Regrowth
b	4	Asia	Regrowth
a	2	Asia	Regrowth

## Sheet: Fig3_ExtDataFig6_Tukey_RH50
Letters	years	Continent	Type
s	30	Americas	Regrowth
rs	20	Americas	Regrowth
rs	28	Americas	Regrowth
pqrs	22	Americas	Regrowth
qr	29	Americas	Regrowth
opqr	23	Americas	Regrowth
nopq	15	Americas	Regrowth
lmnop	14	Americas	Regrowth
mnop	10	Americas	Regrowth
klmnopq	24	Americas	Regrowth
klmno	26	Americas	Regrowth
klmn	27	Americas	Regrowth
klm	18	Americas	Regrowth
klmn	25	Americas	Regrowth
kl	13	Americas	Regrowth
k	19	Americas	Regrowth
jk	9	Americas	Regrowth
jk	12	Americas	Regrowth
ijk	21	Americas	Regrowth
ij	11	Americas	Regrowth
i	17	Americas	Regrowth
h	16	Americas	Regrowth
gh	8	Americas	Regrowth
g	7	Americas	Regrowth
f	5	Americas	Regrowth
e	6	Americas	Regrowth
d	4	Americas	Regrowth
c	3	Americas	Regrowth
b	2	Americas	Regrowth
a	1	Americas	Regrowth
o	29	Africa	Regrowth
mno	28	Africa	Regrowth
n	30	Africa	Regrowth
klmn	15	Africa	Regrowth
lm	11	Africa	Regrowth
kl	13	Africa	Regrowth
ijkl	14	Africa	Regrowth
fghijkl	23	Africa	Regrowth
hjk	16	Africa	Regrowth
ghijk	12	Africa	Regrowth
ghij	17	Africa	Regrowth
fghij	18	Africa	Regrowth
efgi	6	Africa	Regrowth
bcdefghij	19	Africa	Regrowth
cdefghij	10	Africa	Regrowth
def	5	Africa	Regrowth
cde	4	Africa	Regrowth
abcde	8	Africa	Regrowth
abcdefgh	21	Africa	Regrowth
abcdefgh	20	Africa	Regrowth
abc	3	Africa	Regrowth
ab	2	Africa	Regrowth
abcd	7	Africa	Regrowth
a	1	Africa	Regrowth
abcd	9	Africa	Regrowth
n	24	Asia	Regrowth
klmn	22	Asia	Regrowth
m	21	Asia	Regrowth
ijklmn	23	Asia	Regrowth
lm	20	Asia	Regrowth
efghijklmn	27	Asia	Regrowth
ijklm	30	Asia	Regrowth
lm	14	Asia	Regrowth
hijklm	15	Asia	Regrowth
jkl	13	Asia	Regrowth
defghijklm	26	Asia	Regrowth
hijk	16	Asia	Regrowth
ghij	19	Asia	Regrowth
fghi	18	Asia	Regrowth
gh	12	Asia	Regrowth
efgh	11	Asia	Regrowth
defg	8	Asia	Regrowth
defg	10	Asia	Regrowth
def	6	Asia	Regrowth
de	7	Asia	Regrowth
cd	17	Asia	Regrowth
cd	9	Asia	Regrowth
abcdefghijklm	25	Asia	Regrowth
bc	5	Asia	Regrowth
b	1	Asia	Regrowth
b	4	Asia	Regrowth
abcdefghijklm	28	Asia	Regrowth
a	3	Asia	Regrowth
a	2	Asia	Regrowth

## Sheet: Fig3_ExtDataFig6_Tukey_AGBD
Letters	years	Continent	Type
m	30	Americas	Regrowth
m	28	Americas	Regrowth
klm	23	Americas	Regrowth
lm	20	Americas	Regrowth
l	10	Americas	Regrowth
l	9	Americas	Regrowth
kl	29	Americas	Regrowth
ijkl	24	Americas	Regrowth
jkl	27	Americas	Regrowth
ijk	15	Americas	Regrowth
hijkl	22	Americas	Regrowth
hij	14	Americas	Regrowth
hij	13	Americas	Regrowth
hij	12	Americas	Regrowth
ghij	11	Americas	Regrowth
fghi	18	Americas	Regrowth
efgh	19	Americas	Regrowth
defgh	26	Americas	Regrowth
de	5	Americas	Regrowth
cdefg	25	Americas	Regrowth
cdef	21	Americas	Regrowth
cd	8	Americas	Regrowth
cd	17	Americas	Regrowth
c	7	Americas	Regrowth
b	16	Americas	Regrowth
b	4	Americas	Regrowth
b	6	Americas	Regrowth
a	2	Americas	Regrowth
a	3	Americas	Regrowth
a	1	Americas	Regrowth
m	29	Africa	Regrowth
m	30	Africa	Regrowth
lm	28	Africa	Regrowth
kl	14	Africa	Regrowth
hijk	15	Africa	Regrowth
k	11	Africa	Regrowth
jk	13	Africa	Regrowth
gijk	12	Africa	Regrowth
gij	16	Africa	Regrowth
defghijk	23	Africa	Regrowth
fghi	6	Africa	Regrowth
fh	17	Africa	Regrowth
efghi	18	Africa	Regrowth
defghi	10	Africa	Regrowth
cdefghi	19	Africa	Regrowth
def	5	Africa	Regrowth
def	8	Africa	Regrowth
d	4	Africa	Regrowth
abcdefghi	20	Africa	Regrowth
bcde	7	Africa	Regrowth
abcdefg	21	Africa	Regrowth
abcde	9	Africa	Regrowth
bc	2	Africa	Regrowth
abcdefghijk	27	Africa	Regrowth
a	1	Africa	Regrowth
ab	3	Africa	Regrowth
n	26	Asia	Regrowth
klmn	27	Asia	Regrowth
lmn	23	Asia	Regrowth
mn	20	Asia	Regrowth
klmn	22	Asia	Regrowth
fghijklmn	25	Asia	Regrowth
klmn	21	Asia	Regrowth
kl	13	Asia	Regrowth
jklmn	24	Asia	Regrowth
klm	15	Asia	Regrowth
kl	14	Asia	Regrowth
ijk	19	Asia	Regrowth
abcdefghijklmn	28	Asia	Regrowth
hij	16	Asia	Regrowth
hi	11	Asia	Regrowth
hi	18	Asia	Regrowth
gh	12	Asia	Regrowth
efg	8	Asia	Regrowth
def	17	Asia	Regrowth
def	10	Asia	Regrowth
de	7	Asia	Regrowth
de	6	Asia	Regrowth
cd	9	Asia	Regrowth
bcde	30	Asia	Regrowth
c	5	Asia	Regrowth
b	4	Asia	Regrowth
b	1	Asia	Regrowth
a	2	Asia	Regrowth
a	3	Asia	Regrowth
